# Supplementary material for: Long-Term Influence of Locus of Control and Quality of Life on Metabolic Profile in Elderly Subjects with Type 2 Diabetes
Source: Int J Environ Res Public Health. 2022 Oct 17;19(20):13381. doi: 10.3390/ijerph192013381 (PMC9602557; doi:10.3390/ijerph192013381)
Supplement: Supplementary file 1 [file ijerph-19-13381-s001.zip]

Archive with 1 entries (1 files):
- ijerph-1921730-supplementary.pdf
